# Supplementary material for: Trends in the Cost and Utilization of Publicly Reimbursed Cancer Medications Dispensed as Take-Home Treatments from 2017–2021
Source: Curr Oncol. 2025 Apr 18;32(4):237. doi: 10.3390/curroncol32040237 (PMC12025805; doi:10.3390/curroncol32040237)
Supplement: Supplementary file 1 [file curroncol-32-00237-s001.zip]

Archive with 1 entries (1 files):
- curroncol-3554164-supplementary.pdf
